# Supplementary material for: Myosin-based nucleation of actin filaments contributes to stereocilia development critical for hearing
Source: Nat Commun. 2025 Jan 22;16:947. doi: 10.1038/s41467-025-55898-8 (PMC11754657; doi:10.1038/s41467-025-55898-8)
Supplement: Supplementary file 6 — Source Data [file 41467_2025_55898_MOESM6_ESM.xlsx]

## Sheet: Summary
SOURCE DATA FILE FOR NCOMMS-21-34013
Myosin-based Nucleation of Actin Filaments Contributes to Stereocilia Development Critical for Hearing
Zane G. Moreland, Fangfang Jiang, Carlos Aguilar, Melanie Barzik, Rui Gong, Ghazaleh Behnammanesh, Jinho Park, Arik Shams, Christian Faaborg-Andersen, Jesse C. Werth, Randall Harley, Daniel C. Sutton, James B. Heidings, Stacey M. Cole, Andrew Parker, Susan Morse, Elizabeth Wilson, Yasuharu Takagi, James R. Sellers, Steve D.M. Brown, Thomas B. Friedman, Gregory M. Alushin, Michael R. Bowl & Jonath…
Contents
	Figure 1
	Figure 2
	Figure 3
	Figure 4
	Figure 5
	Figure 6
	Figure 7
	Supplementary Figure 1
	Supplementary Figure 2

## Sheet: Figure 1
FIGURE 1
	Figure 1B					Figure 1D				Figure 1E					Figure 1F
	ABR Thresholds (dB SPL)					ABR Thresholds (dB SPL)				ABR Thresholds (dB SPL)					ABR Thresholds (dB SPL)
	8kHz	16 kHz	32 kHz	Click		(+/jd)				(+/+)					(+/+)
	30	25	25	25		8kHz	16 kHz	32 kHz		8kHz	16 kHz	32 kHz	Click		8kHz	16 kHz	32 kHz	Click
	50	40	65	20		25	20	30		25	20	20	30		20	15	20	20
	45	20	40	20		25	25	25		25	25	35	20		25	35	25	25
	55	40	65	30		20	20	25		40	20	40	30		25	15	20	25
	40	35	45	25		20	15	25		40	45	45	35		30	25	25	20
	35	35	35	25		20	20	30		30	25	35	25		30	25	40	20
	25	40	50	25		20	15	30		25	20	20	15		25	20	30	20
	35	45	45	20		20	15	25		25	25	30	30		35	15	25	25
	35	35	30	15		20	15	20		30	20	25	25		30	20	20	20
	35	15	45	15		20	15	25		35	30	25	20		30	15	25	25
	55	45	65	30						25	30	30	30		30	15	35	15
	45	40	30	25
	45	45	45	25		(+/sh2)
	40	40	45	25		8kHz	16 kHz	32 kHz		(+/jd)					(+/jd)
	25	35	30	25		15	20	35		8kHz	16 kHz	32 kHz	Click		8kHz	16 kHz	32 kHz	Click
	35	35	30	20		20	25	45		35	25	35	25		30	20	30	20
	30	40	40	15		20	25	35		35	25	30	25		20	15	25	15
	25	25	45	30		20	30	55		30	25	35	35		25	20	30	20
	50	35	40	30						35	15	25	20		25	20	25	20
	35	35	45	15						35	20	40	25		25	15	30	20
	35	30	40	25		(sh2/sh2)				25	20	30	25		25	15	25	20
	35	40	45	20		8kHz	16 kHz	32 kHz		30	20	25	20		30	25	30	25
	35	40	30	20		100	100	100		40	25	30	30		35	20	30	25
	30	25	35	15		100	100	100		30	30	35	25		30	15	25	25
	25	25	40	30		100	100	100		35	20	35	20		20	25	20	25
	50	35	45	20		100	100	100		25	25	35	15		25	15	25	20
	50	35	35	25						30	20	20	20		25	15	25	40
	45	40	85	30						20	25	40	35		25	25	35	20
	30	30	40	25		(jd/sh2)				35	25	25	20		30	15	35	15
	25	40	45	15		8kHz	16 kHz	32 kHz		35	20	35	25		30	20	30	25
	40	25	40	15		100	100	100
	60	35	55	35		100	100	100		(jd/jd)					(jd/jd)
	30	30	35	25		100	100	100		8kHz	16 kHz	32 kHz	Click		8kHz	16 kHz	32 kHz	Click
	35	30	40	15		100	100	100		45	75	60	40		80	95	80	80
	45	35	60	30		100	100	100		65	75	75	60		75	85	90	80
	25	20	30	10		85	100	100		70	70	65	75		80	80	95	95
	35	25	30	20		100	100	100		55	75	85	55		95	70	80	75
	40	25	40	30						40	45	65	40		80	80	75	80
	35	25	40	20						65	70	70	55		80	90	80	70
	40	30	25	25						60	75	80	45		75	85	85	80
	30	25	45	20						60	75	80	65		75	75	90	90
	30	25	20	25						60	75	70	50		75	95	95	85
	40	35	35	20						50	65	80	45		75	75	90	70
	40	35	40	20
	30	35	40	20
	40	30	45	20
	40	35	45	20
	50	45	45	20
	40	35	45	15
	30	20	35	25
	40	25	30	25
	25	15	20	10
	30	30	40	25
	35	30	25	15
	30	15	25	25
	40	20	25	25
	35	25	35	25
	45	45	40	30
	45	30	30	15
	35	20	30	20
	35	20	40	20
	20	10	45	25
	25	30	35	15
	25	10	15	10
	30	20	20	15
	25	25	35	15
	30	20	35	15
	15	20	35	15
	35	25	35	20
	25	20	35	20
	40	40	45	15
	30	30	35	25
	40	35	45	20
	95	95	95	95
	80	80	85	70
	95	95	95	95
	85	95	95	85
	75	85	95	70
	95	95	95	95
	95	95	95	95
	95	95	95	95
	95	95	95	95
	95	95	95	95

## Sheet: Figure 2
FIGURE 2
	Figure 1G				Figure 1H
	Projected height (micrometer)				Projected height (micrometer)
	Outer hair cells				Inner hair cells
	(jd/jd)	(+/+)	(sh2/sh2)		(jd/jd)	(+/+)	(sh2/sh2)
	1.00701	1.14873	0.444974		1.25762	2.05406	0.767455
	0.941321	1.31614	0.417162		1.30807	2.21526	0.882633
	0.93088	1.1444	0.493132		1.24795	2.21479	0.834996
	0.713172	1.12316	0.448102		1.18551	2.41684	0.982431
	0.857207	1.13804	0.509086		1.32815	1.91883	0.87976
	0.707191	1.42021	0.454804		1.23606	1.87175	0.902938
	0.537422	1.33184	0.512962		1.19612	2.16055	0.863143
	0.591829	1.30545	0.52367		1.27369	2.03707	0.854327
	0.763876	1.23193	0.480365		1.28439	2.15395	0.920609
	0.764187	1.22062	0.393634		1.23397	2.18056	0.974441
	0.703442	1.36073	0.433081		1.25674	2.16991	0.983139
	0.685875	1.35159	0.447962		1.24174	2.48821	0.826341
	0.548896	1.35348	0.438603		1.1883	2.51979	0.74769
	0.688946	1.32743	0.346101		1.19598	2.5716	0.843918
	0.512806	1.33819	0.315795		1.1992	2.58862	0.936951
	0.699295	1.26739	0.329285		1.38244	2.53047	0.880882
	0.649719	1.25871	0.377927		1.50346	2.9087	0.910335
	1.09855	1.20026	0.515674		1.54546	2.33487	0.95642
	0.876678	1.13778	0.457905		1.56364	2.09265	0.980282
	0.654197	1.27485	0.464821		1.662	1.80324	0.906291
	0.682437	1.27474	0.421922		1.32451	2.20531	0.907082
	0.691491	1.30065	0.46393		1.43291	2.20982	0.805854
	0.971404	1.22267	0.496551		1.48047	2.04938	0.830536
	0.869017	1.30328	0.452351		1.43111	2.07862	0.897137
	0.606143	1.34732	0.382283		1.48583	2.119	0.906223
	0.723102	1.35526	0.345382		1.39797	2.16768	0.984359
	0.472989	1.22484	0.331408		1.34852	2.06001	1.00809
	0.837676	1.28658	0.357481		0.885014	2.25725	0.991429
	0.685838	1.30782	0.451947		1.23606	2.27627	1.0382
	0.617189	1.26753	0.389279		1.23803	2.0402	0.992866
	1.10973	1.21469	0.421837		1.31622	2.09152
	0.885472	1.15621	0.443483		1.05103	2.31147
	1.11978	1.22541	0.490203		1.06302	2.35161
	0.849215	1.24562	0.50993		1.18168	2.4822
	0.820043	1.24386	0.522295		1.1742	2.24706
	1.17152	1.23269	0.513378		1.17088	2.25875
	1.03369	1.11458	0.397375		1.08657	2.29682
	0.747896	1.10755	0.359628		1.1394	2.34394
	0.737601	1.12002	0.458471		1.21846	2.40428
	0.803159	1.15681	0.391483		1.13062	2.29561
	1.00553	1.17432	0.429131		1.14839	2.18529
	0.73114	1.12568	0.397621		1.18924	2.26053
	0.706868	1.07377	0.353175		1.16539	2.21283
	0.557657	1.13351	0.422939		1.15334	2.3406
	0.657779	1.19016	0.405074		0.981985	2.29134
	0.586763	1.29436	0.434935		1.01761	2.20357
	0.529471	1.22035	0.423478		0.987559	2.17879
	0.653787	1.23397	0.418249
	0.807901	1.18197	0.418811
	0.951535	1.17509	0.51997
	0.574399	1.16721
	0.578394	1.21468
	0.61023	1.14119
	0.948582	1.1272
	0.885937	1.14514
	0.677396	1.09145
	0.79233	1.09452
	0.789355	1.09957
	0.79177
	0.745946

## Sheet: Figure 3
FIGURE 3
	Figure 3C			Figure 3H			Figure 3I			Figure 3J			Figure 3K
	MYO15A at row 1 (A.U)			WHRN at row 1 (A.U)			EPS8 at row 1 (A.U)			GPSM2 at row 1 (A.U)			GNAI3 at row 1 (A.U)
	Inner hair cells			Inner hair cells			Inner hair cells			Inner hair cells			Inner hair cells
	(+/jd)	(jd/jd)		(+/jd)	(jd/jd)		(+/jd)	(jd/jd)		(+/jd)	(jd/jd)		(+/jd)	(jd/jd)
	0.683298	0.33262		1.20198	0.692058		0.692356	0.671021		1.82142	0.284253		0.953255	0.25382
	0.784318	0.356592		0.950069	0.904722		0.89425	0.815194		1.10649	0.335217		1.33326	0.18825
	0.918924	0.33461		1.15879	0.904027		1.19578	1.05282		0.833017	0.396503		0.989911	0.217401
	1.04217	0.365792		1.21628	0.895549		0.692106	0.881515		0.788903	0.830624		1.12195	0.228409
	1.60924	0.403832		1.19077	0.92688		0.750015	0.689583		1.76206	0.335708		1.13428	0.248448
	0.842633	0.260566		0.773731	0.580301		0.850707	0.63063		1.40675	0.118317		1.20949	0.211359
	0.620471	0.59544		0.850227	0.467087		1.28572	0.614417		0.705257	0.129813		0.964367	0.258035
	1.0002	0.885754		0.782236	0.667359		1.61819	0.686077		0.745419	0.15234		0.845204	0.190732
	1.08113	0.691465		0.899746	0.84874		1.09872	0.799275		0.602325	0.0983284		1.09768	0.132136
	1.27537	0.705591		0.976166	0.81535		0.922151	0.619433		0.594691	0.106701		1.03666	0.232271
	1.14224	0.384824		1.63111	0.447561		1.39246	0.690572		0.828667	0.20009		0.607748	0.231918
	1.75843	0.259636		1.14862	0.438826		0.93988	0.794078		0.804998			0.706205	0.169601
	1.24253	0.519479		1.76845	0.420584		1.12145	0.734923
	1.12652	0.362429		1.02513	0.664258		1.18184	0.706419
	1.39966	0.194221		1.05648	0.552994		0.980287	0.880856
	1.53261	0.723229		0.525599	1.12484		0.87368	0.974277
	1.45285	0.872804		0.711581	0.855451		0.672142	0.942881
	1.63564	0.731131		0.639007	0.755536		1.02261	0.896221
	1.23511	0.446657		0.701912	0.839864		0.806109	0.847084
	0.421145	0.736783		0.792115	0.908156		1.00955	0.85035
	0.509087	1.10043			0.475664
	0.679821	1.10043			0.452729
	0.424234	1.20802			0.415556
	0.422251	0.857637			0.433986
	0.500955	1.14294			0.483556
	0.446639	0.776881
	0.846287	0.838936
	1.23952	0.750759
	1.12672	0.590199

## Sheet: Figure 4
FIGURE 4
	Figure 4C
	TMR actin at tip / avg (A.U.)
	(+/jd)			(jd/jd)			(+/sh2)			(sh2/sh2)
	Row 1	Row 2		Row 1	Row 2		Row 1	Row 2		Row 1	Row 2
	0.0796185	1.45722		0.529095	1.37806		0.388596	1.43063		1.14339	0.936764
	0.115542	1.50887		0.529265	1.43472		0.437331	1.39714		0.958683	0.910089
	0.171669	1.98418		0.528854	1.54476		0.314563	1.51904		1.08669	0.983875
	0.168627	1.88046		0.648163	1.73388		0.303071	1.34321		0.875536	1.22866
	0.169172	1.47857		0.751317	1.66236		0.395726	1.30524		1.21516	1.00551
	0.380992	2.05777		0.698948	1.65173		0.984832	1.42035		0.828962	0.955665
	0.332458	1.84276		0.599472	1.87278		0.645384	1.33524		0.855945	1.06203
	0.222105	1.46832		0.661064	1.38623		0.642573	1.50041		0.733488	0.999732
	0.266838	1.58202		0.813744	1.35884		0.516468	2.20773		0.988888	1.06293
	0.243136	1.28153		0.709911	1.2599		0.525169	1.84142		1.06209	1.09191
	0.36041	1.43572		0.752717	1.1847		0.472916	1.28782		0.898912	0.991752
	0.30358	1.1696		0.741471	1.11332		0.386168	1.85123		1.02285	0.947126
	0.234147	2.15496		0.735784	1.29909		0.386481	1.76114		1.07758	0.881154
	0.355396	2.10189		0.736053	1.55848		0.32914	1.57252		1.01909	0.915926
	0.274094	1.55583		0.484945	1.35828		0.55297	1.72102		1.06443	0.980892
	0.43081	1.30817		0.501903	1.61314		0.610444	1.47752		0.972106	0.949772
	0.244631	2.10831		0.429021	1.41762		0.492193	1.76752		1.05575	0.953662
	0.296058	1.59737		0.568509	1.31881		0.465107	1.1955		1.06036	1.09076
	0.342631	1.83229		0.587533	1.11275		0.502233	1.57256		1.11458	0.91537
	0.301547	1.00709		0.617664	1.07073		0.668624	1.8018		1.04295	1.07518
	0.465296	1.64971		0.585201	1.46541		0.535183	1.33591		0.816294	1.11215
	0.424394	1.45865		0.630303	1.3324		0.391408	2.07614		0.810737	1.04483
	0.376988	1.43494		0.3756	1.47527		0.388329	1.42336		0.802216	1.0443
	0.349339	1.64752		0.5155	1.71921		0.35121	1.73246		0.850272	1.06788
	0.3716	1.70558		0.899518	1.51317		0.338202	1.3133		1.156	0.982652
	0.624971	1.38464		0.716142	1.56102		0.514151	1.47077		1.10333	0.849129
	0.314656	1.47211		0.509666	1.24163		0.593373	1.1739		1.09794	0.867951
	0.329048	1.97854		0.532368	1.60366		0.29772	1.50395		1.14192	0.88372
	0.251134	1.62025		0.554456	1.31236		0.722981	1.3672		1.09228	1.03983
	0.525142	1.46849		0.495533	1.1905		0.531728	1.57609		1.17194	0.976016
	0.358837	1.41879		0.497094	1.74449		0.525711	1.48806		1.14118	0.928329
	0.304939	1.56617		0.418764	1.68609		0.555021	1.27437		1.01517	0.904889
	0.368416	1.37607		0.486528	1.81182		0.494921	0.879113		1.01873	0.879709
	0.3035	1.83967		0.645642	1.18936		0.531974	1.61101		1.002	0.873048
	0.44952	1.54208		0.489219	1.5608		0.511585	1.53625		1.01984	1.04858
	0.314732	2.0135		0.667339	1.68427		0.777773	1.28537		0.850541	1.11163
	0.452475	2.06218		0.581643	1.23535		0.652996	1.23641		0.899919	0.845564
	0.456297	2.0276		0.48483	1.04535		0.522863	1.11154		1.16669	0.940579
	0.411257	1.57894		0.541241	1.37292		0.603632	1.22811		1.13217	1.02941
	0.531415	1.4301		0.661965	1.42921		0.599852	1.47419		0.988859	1.12215
	0.371818	1.18488		0.484057	1.70504		0.478764	1.31627		1.08731	1.0559
	0.491586	1.5635		0.6838	1.59569		0.592329	1.62384		1.04584	1.11923
	0.397789	1.71605		0.732719	1.39371		0.492405	1.64525		0.943241	1.1159
	0.499801	1.76031		0.718078	1.49167		0.45142	1.70085		0.997797	1.09229
	0.371973	1.47618		0.836687	1.30881		0.520718	1.43595		0.843108	0.963485
	0.438647	1.48798		0.73703	1.1164		0.575312	1.85927		0.978814	0.970309
	0.556252	1.83665		0.664236	1.30207		0.591552	1.73952		1.08895	0.860361
	0.440022	1.57415		0.86488	1.45301		0.587163	1.03652		1.03807	0.941595
	0.542963	1.61087		0.71738	1.35737		0.576282	1.45986		0.848829	0.898088
	0.281718	1.69877		0.659918	1.13688		0.722456	1.30725		1.17569	0.984323
	0.489497	1.52284		0.627966	1.57768		0.622156	1.72464		1.13289	1.17209
	0.381596	1.60553		0.739829	1.55875		0.611525	1.1904		0.951922	1.23656
	0.32437	1.12206		0.604041	1.70088		0.720661	1.86905		0.600919	1.1788
	0.28252	1.96608		0.80614	1.21551		0.69976	1.35375		0.702278	0.941705
	0.224158	1.9394		0.700624	1.3252		0.769635	1.50394		0.878907	0.918886
	0.371435	2.08113		0.629292	1.22369		0.626756	1.66521		0.853544	0.878945
	0.377184	1.38178		0.74496	1.07361		0.570053	1.4668		1.10989	0.886756
	0.586634	1.68235		0.674712	1.23014		0.666236	1.09575		1.137	0.821933
	0.367163	1.20857		0.665214	1.10259		0.579961	1.27566		1.0923	1.00413
	0.486396	1.52224		0.795391	1.46885		0.564323	1.25153		0.983603	0.933754
	0.476057	1.52913		0.878009	1.25194		0.608312	1.01692		0.963822	0.833911
	0.355435	1.24814		0.969451	1.25819		0.648532	0.701464		0.930428	0.911536
	0.371947	1.39386		0.826753	1.42695		0.707421	1.35668		1.001	0.959383
	0.305695	1.71231		0.597799	1.34218		0.412775	1.59861		1.15678	0.979875
	0.380537	1.70789		0.742484	0.991449		0.413259	1.2379		1.1823	0.984494
	0.266037	1.34495		0.596148	1.69627		0.564539	1.88868		1.22689	0.98846
	0.547488	1.71736		0.521988	1.01966		0.417855	2.14144		1.19583	1.16154
	0.520754	1.53341		0.509646	1.37125		0.364991	1.41315		1.01736	1.09496
	0.378922	1.4633		0.688375	1.30274		0.333198	1.82087		1.00928	1.04383
	0.47207	1.64925		0.62286	0.972806		0.470584	1.95713		0.828032	0.831902
	0.513015	1.4684		0.734273	1.36036		0.330054	2.13671		0.734352	0.906975
	0.397847	1.44942		0.933879	1.58489		0.290789	1.70227		0.823528	1.06251
	0.498945	1.66688		0.765021	1.43264		0.325028	1.71428		0.997559	1.00702
	0.469326	1.81483		0.788168	1.6069		0.436936	1.74866		1.08788	0.773442
	0.439989	1.74054		0.681253	1.50094		0.472035	0.960283		1.1763	0.971973
		1.131		0.553472	1.40723		0.413877	1.70078		1.14634	0.976563
		1.41607		0.861221	1.22958		0.498211	1.29418		1.25247	0.999616
		1.66639		0.495291	1.40987		0.539492	1.59998		0.956249	0.801034
		1.13311		0.551006	1.10092		0.507842	2.03996		1.06911	1.17728
		1.3021		0.452891	1.55014		0.544978	1.93415		0.918304	1.09808
		1.44133		0.633992	1.45084		0.607157	1.58998		1.07612	1.35017
				0.633554	1.24824		0.612226	1.38487		1.16735	1.01583
				0.655277	1.60628		0.342161	1.60992		0.744376	1.0525
				0.63636	1.63562		0.356762	1.37523		0.938029	0.865314
				0.639679	1.30473		0.255078	1.41851		1.06069	0.948039
				0.585052	1.79926		0.433983	1.59075		0.979747	0.868956
				0.537669	1.39856		0.615367	1.52724		0.906118	0.890004
				0.347355	1.66625		0.510597	1.61493		0.924851	0.861199
				0.508692	1.43525		0.458364	1.38926		0.982881	0.979175
				0.738849	1.25363		0.602143	1.33983		0.763059	1.00628
				0.52606			0.654762	1.75487		0.966722	1.02095
				0.566252			0.285505	1.36878		1.2161	0.902484
				0.600696			0.613942	1.44701		1.31539	0.836449
				0.455863			0.725786	1.31435		1.13456	0.979508
				0.528899			0.530529	1.37014		1.16869	0.776042
				0.445351			0.569105	1.50661		1.29785	0.82467
				0.373051			0.606795	1.483		1.1569	0.805113
				0.459203			0.520304	1.07321		1.26536	0.849387
							0.324525	1.19815		0.997536	0.849421
							0.307675			0.869326	0.901837
							0.527164			1.05276	0.958916
							0.601292			0.933361	0.983135
										0.828638
										1.21288
										1.12057
										0.921582
										0.867185
										1.04057
										1.15665
										1.02014
										1.01671
										1.1363
										0.950602
										1.14189
										1.02402
										1.12173
										1.01999
										1.31057
										1.11229

## Sheet: Figure 5
FIGURE 5
	Figure 5C									Figure 5D						Figure 5G
	Coomassie stained SDS-gel of purified proteins used in Figs 5,6 and 7.									Steady-state ATPase kss (s-1)						Gliding filament velocities (nm·s-1)
										M15(wt)						M15(wt)	M15(jd)
										Actin (µM)	kss (s-1)					340.4	172.382
											Sample 1	Sample 2	Sample 3	Sample 4		481.893	120.533
										1	0.190477	0.129759	0.251999	0.183617		173.873	84.8874
										2.5	0.49074	0.375091	0.505316	0.48329		722.794	146.933
										4	0.668124	0.50194	0.744866	0.77		395.737	141.846
										6	0.928574	0.797224	1.06159	1.07922		676.425	108.291
										8	1.22627	1.06973	1.34535	1.38602		538.764	122.933
										10	1.44685	1.48699	1.75564	1.68002		522.321	146.334
										12.5	1.71443	1.37354	1.92943	1.96421		551.804	99.1452
										15	1.78602	1.49283	2.0648	2.19551		725.313	139.044
										17.5	1.82354	2.10805	2.22021	2.21427		362.501	145.068
										20	2.09942	2.2596	2.6483	2.50355		509.566	93.5422
										25	2.18967	2.66443	2.94326	2.84299		466.899	153.007
										30	2.48447	2.92868	3.31041	3.14851		586.15	133.239
										40	2.88929	3.12932	3.82777	3.64337		616.936	180.723
										60	3.90215	3.72632	4.38779	4.10853		354.13	185.461
										100	4.11823	4.18624	4.75821	4.53576		422.686	113.128
																453.58	128.072
																663.982	98.4324
										M15(jd)						389.183	72.3363
										Actin (µM)	kss (s-1)					445.6	145.781
											Sample 1	Sample 2	Sample 3	Sample 4		393.883	93.6318
										1	0.0122473	0.00953194	0.0161715	0.016		389.157	104.241
										2.5	0.022329	0.00311576	0.0310086	0.0311801		479.739	147.625
										5	0.0490922	0.0272058	0.0492562	0.0459657		584.272	158.857
										10	0.0802819	0.0590386	0.0731897	0.0864051		427.808	125.257
										15	0.096209	0.0971522	0.095462	0.118217		515.375	76.6251
										20	0.136798	0.120914	0.131721	0.138077		502.321	122.22
										30	0.181139	0.170721	0.195226	0.211979		326.762	114.803
										40	0.234312	0.217677	0.228077	0.249867		386.709	112.358
										50	0.243744	0.231182	0.213522	0.254605		552.998	125.291
										60	0.312468	0.313197	0.27334	0.310242		423.605	133.002
										70	0.353948	0.351997	0.29081	0.347327		582.106	160.082
										80	0.339489	0.371943	0.352386	0.394004		408.735	132.489
										100	0.406916	0.360378	0.405269	0.401871		614.079	115.089
										125	0.446949	0.458503	0.439149	0.481625		509.497	143.901
										150	0.502308	0.509146	0.487638	0.495173		490.748	164.549
																390.645	134.761
										Figure 5E						465.491	124.526
										Steady-state ATPase kcat (s-1)						514.434	134.423
										Individual fit parameters for statistical testing						529.673	50.9707
										M15(wt)						487.433	126.408
										Sample 1	Sample 2	Sample 3	Sample 4			542.885	123.834
										5.455	5.7	6.3	5.777			590.459	136.416
																494.192	110.779
										M15(jd)						506.596	121.358
										Sample 1	Sample 2	Sample 3	Sample 4			619.46	83.8482
										0.8541	0.9568	0.8877	0.8075			710.133	88.1126
																440.302	101.128
										Figure 5F						405.549	88.3166
										Steady-state ATPase kATPase (µM)						473.652	45.9374
										Individual fits parameters for statistical testing						380.468	122.38
										M15(wt)						450.563	88.4161
										Sample 1	Sample 2	Sample 3	Sample 4			433.901	74.0701
										31.52	32.47	28.39	25.36			485.109	99.2771
																474.442	54.1079
										M15(jd)						355.896	124.025
										Sample 1	Sample 2	Sample 3	Sample 4			436.036	108.576
										109.8	136.3	126.7	92.45			421.338	76.7221
																450.139	121.743
																438.653	112.772
																420.123	198.245
																606.523	95.2379
																606.772	202.099
																433.813	122.785
																463.312	110.949
																549.011	137.216
																446.143	78.3711
																683.129	76.2373
																522.15	146.664
																681.236	119.154
																406.95	83.6026
																474.238	118.218
																635.434	123.723
																628.009	136.102
																394.44	124.909
																580.356	104.486
																651.063	117.85
																503.107	130.746
																465.475	146.191
																412.942	108.947
																435.639	114.819
																613.226	146.793
																446.647	98.6938
																493.47	140.787
																486.697	73.1968
																364.087	92.812
																467.024	112.14
																585.695	135.438
																219.041	111.081
																457.696	119.212
																277.194	164.274
																532.516	174.679
																423.909	126.138
																520.962	66.291
																417.072	99.3446
																593.852	37.7277
																419.618	98.2621
																635.627	132.079
																648.688	96.1162
																430.549	75.5202
																398.547	57.5067
																359.065	44.3359
																648.296	128.714
																633.901	46.64
																528.293	153.542
																448.702	153.913
																460.259	127.511
																462.921	118.288
																503.825	76.1155
																555.991	122.825
																426.247	120.741
																577.585	133.661
																581.173	132.011
																592.698	139.811
																343.958	96.3995
																575.521	155.449
																436.839	61.7437
																387.602	99.9534
																458.217	80.3362
																460.686	149.428
																428.895	112.499
																403.527	126.448
																364.891	45.6708
																552.887	97.1852
																427.047	130.678
																583.03	131.078
																656.179	91.1769
																494.32	93.16
																462.676	128.355
																649.089	149.766
																513.834	87.5034
																472.927	153.267
																554.368	90.1674
																391.136	108.016
																554.408	112.965
																523.929	140.09
																428.37	116.753
																533.31	95.3004
																513.53	144.638
																465.539	70.1988
																441.623	93.846
																435.69	115.057
																437.006	123.749
																515.559	63.7843
																413.655	120.401
																521.751	112.165
																363.749	102.672
																468.337	130.334
																488.712	117.873
																502.452	122.526
																525.523	55.0158
																533.237	62.0902
																513.074	145.239
																591.306	116.221
																457.973	121.703
																610.859	102.473
																721.52	61.4964
																415.34	130.178
																611.312	132.859
																605.518	160.313
																395.996	131.191
																420.281	123.314
																464.201	30.2444
																426.924	69.3416
																287.867	80.0027
																494.022	151.004
																471.248	55.0851
																557.514	151.527
																646.193	110.002
																460.458	125.455
																571.561	89.4673
																405.116	270.123
																470.116	177.612
																589.374	172.529
																632.078	53.7873
																586.567	117.705
																434.424	111.181
																510.986	77.3223
																449.348	105.203
																472.332	49.2296
																454.44	128.725
																429.168	103.963
																456.426	115.194
																657.039	112.847
																618.382	48.9455
																647.313	73.3653
																404.683	85.4076
																589.931	119.325
																540.092	134.35
																600.181	109.578
																499.26	70.2403
																564.457	128.951
																444.571	154.688
																648.616	159.457
																581.778	113.979
																646.068	94.2748
																386.586	114.104
																523.173	111.651
																415.07	72.379
																549.397	92.8328
																579.295	129.836
																413.01	29.8389
																760.394	20.1348
																492.678	126.782
																529.019	117.04
																608.373	52.6938
																503.662	129.761
																453.485	74.3486
																482.171	68.6907
																502.562	118.708
																333.511	107.832
																624.765	123.03
																588.427	20.2358
																505.308	120.218
																451.222	56.2176
																628.936	198.635
																472.206	113.087
																582.641	107.975
																350.203	90.2162
																443.4	138.815
																381.035	102.944
																448.441	113.334
																391.662	30.2692
																471.05	83.2572
																589.713	62.2408
																246.645	88.5664
																636.732	90.9602
																628.874	106.076
																485.081	40.3837
																250.082	46.0748
																556.685	123.405
																486.332	148.608
																781.779	75.3916
																653.871	76.8731
																496.011	121.767
																378.606	129.134
																519.541	44.5519
																609.888	137.8
																546.921	133.4
																397.63	96.8621
																506.383	163.457
																563.081	115.612
																446.949	133.64
																481.368	147.548
																484.484	102.685
																526.792	77.7893
																595.901	122.177
																558.832	153.396
																420.887	130.895
																569.818	136.423
																298.094	109.869
																419.204	78.3004
																498.212	96.5585
																401.981	95.8038
																440.218	43.6811
																591.635	66.1098
																327.504	67.3023
																666.551	123.887
																390.076	32.3602
																424.131	169.572
																512.529	44.0157
																244.842	78.8044
																549.417	38.9453
																508.157	92.3068
																692.471	135.039
																603.21	74.3438
																618.658	83.8165
																481.491	83.2292
																518.753	53.1187
																435.091	101.041
																614.265	68.8216
																521.197	94.4825
																390.39	122.564
																386.753	107.594
																364.449	160.497
																532.399	101.69
																513.328	103.856
																512.115	203.308
																481.437	179.523
																374.565	85.9243
																649.233	153.015
																503.266	178.984
																371.292	164.808
																408.669	93.9412
																651.264	34.7598
																486.318	96.0255
																414.971	116.61
																506.765	26.7783
																510.811	80.3917
																423.375	26.8566
																607.016	110.9
																507.129	193.625
																446.184	97.0532
																426.908	126.696
																601.761	140.89
																458.897	97.0596
																319.18	98.2277
																372.982	162.297
																629.105	117.727
																334.525	122.985
																539.386	83.2201
																377.268	106.928
																438.639	105.053
																623.223	91.6822
																576.654	38.8436
																363.967	66.4629
																417.257	54.4391
																450.298	48.6942
																350.037	104.694
																420.157	103.891
																538.152	43.8727
																365.588	106.002
																460.404	94.997
																440.086	107.706
																333.154	119.915
																482.029	100.577
																440.624	90.6737
																497.924	121.2
																599.014	126.458
																464.65	55.3377
																482.059	118.788
																386.122	115.089
																522.224	144.404
																451.81	31.4937
																386.467	78.3575
																537.408	130.873
																524.758	114.689
																356.545	159.745
																549.909	92.3513
																359.331	96.1974
																582.544	46.5762
																513.058	84.2312
																452.733	83.4924
																462.047	110.953
																639.609	126.583
																584.794	31.6576
																507.808	76.4073
																509.44	189.72
																567.424	240.68
																421.415	229.454
																411.597	188.2
																585.971	195.615
																335.21	227.895
																521.982	329.343
																411.51	283.102
																591.942	307.553
																283.68	170.151
																372.756	146.649
																695.077	306.852
																584.15	273.605
																385.185	233.933
																540.723	269.24
																647.85	163.307
																600.497	203.213
																299.943	180.749
																498.8	243.84
																429.468	174.733
																474.217	229.455
																552.615	254.691
																495.885	193.568
																597.989	304.819
																544.111	261.411
																606.843	213.682
																376.345	222.529
																485.664	321.864
																449.526	284.899
																537.307	272.949
																434.63	172.229
																556.587	285.575
																550.949	317.676
																542.044	232.707
																595.229	197.953
																338.998	182.15
																550.585	224.135
																508.732	106.141
																570.644	260.405
																432.494	300.261
																583.299	287.242
																438.122	265.602
																292.426	199.729
																515.208	190.063
																238.175	255.157
																355.555	184
																414.862	266.837
																398.852	286.023
																416.315	322.375
																626.618	254.739
																382.157	337.346
																601.861	241.138
																551.46	298.824
																456.985	183.272
																581.639	302.447
																591.024	304.715
																387.697	315.772
																421.293	194.994
																556.754	243.314
																329.803	231.426
																460.426	258.013
																598.804	218.217
																417.297	281.084
																415.57	312.806
																434.216	302.793
																427.745	267.201
																530.882	291.86
																364.974	249.202
																381.959	236.721
																429.138	242.486
																569.331	185.72
																447.234	203.105
																400.818	217.258
																377.566	301.772
																335.736	207.439
																511.935	260.765
																485.299	163.948
																560.263	252.343
																484.949	233.192
																689.481	274.807
																451.934	94.9507
																527.816	282.427
																665.344	218.296
																433.849	312.481
																362.807	283.945
																163.886	235.561
																545.808	158.858
																543.486	123.233
																638.027	127.321
																484.805	264.467
																389.09	224.493
																509.673	225.831
																415.066	257.849
																430.343	256.231
																549.24	226.891
																621.71	236.624
																520.864	292.749
																461.248	195.049
																468.725	272.829
																602.892	246.087
																681.121	222.506
																408.928	345.106
																381.791	128.348
																476.16	140.891
																577.214	202.935
																362.093	280.812
																436.532	168.52
																575.08	191.32
																216.363	209.84
																385.619	254.593
																460.959	231.983
																469.22	283.269
																390.515	277.652
																480.229	244.022
																471.55	305.366
																641.255	263.375
																589.437	258.104
																331.869	277.445
																588.022	264.411
																369.891	304.96
																475.539	192.201
																581.71	246.305
																521.808	243.774
																309.622	281.561
																310.473	209.273
																265.126	188.677
																571.487	268
																384.779	277.03
																649.067	251.328
																489.725	184.553
																675.273	272.463
																742.576	295.793
																558.127	235.232
																593.416	282.076
																454.454	350.787
																609.724	192.524
																421.826	205.925
																625.618	241.427
																435.532	223.172
																346.424	224.576
																429.921	270.101
																497.374	209.182
																282.784	252.699
																554.875	158.956
																785.101	233.433
																585.512	241.668
																443.275	97.461
																572.483	204.144
																553.446	273.652
																475.972	229.459
																615.313	201.855
																590.359	269.32
																586.492	237.719
																569.017	219.429
																520.633	156.477
																510.95	246.232
																408.444	266.476
																413.927	222.626
																442.941	226.337
																504.775	333.907
																211.989	277.387
																479.424	294.745
																583.634	214.171
																488.977	174.073
																548.52	195.936
																528.184	224.177
																510.92	285.765
																495.83	285.139
																416.423	173.711
																553.924	210.172
																503.295	223.821
																553.042	297.199
																419.111	200.877
																627.663	115.818
																427.545	171.229
																395.969	210.512
																478.733	184.333
																460.816	234.459
																413.301	287.885
																340.005	296.418
																382.059	239.037
																553.42	195.101
																414.876	239.418
																392.317	198.692
																444.756	278.73
																478.035	194.802
																512.299	185.189
																517.736	135.773
																622.269	292.767
																426.028	234.688
																480.14	271.143
																503.154	220.532
																424.052	265.007
																557.837	216.663
																393.125	161.159
																599.313	257.173
																504.043	97.7511
																472.894	308.125
																397.314	313.884
																473.781	80.4201
																602.482	274.404
																258.46	249.977
																589.608	282.03
																331.06	295.138
																509.074	239.992
																495.557	226.812
																440.808	211.219
																426.982	248.289
																310.682	155.084
																497.018	92.925
																489.451	268.688
																349.136	207.005
																408.146	166.527
																491.353	278.43
																337.267	197.349
																678.679	298.391
																499.106	193.612
																538.843	250.406
																335.895	268.105
																419.01	155.508
																394.615	127.023
																404.979	168.311
																628.821	226.805
																465.589	230.863
																436.961	274.889
																254.573	221.571
																535.56	236.828
																556.114	281.348
																385.16	272.404
																627.001	249.993
																418.896	282.041
																537.576	197.533
																481.696	250.772
																470.209	214.39
																407.913	268.908
																438.159	203.498
																576.89	126.894
																472.142	161.481
																444.49	183.382
																665.901	247.113
																315.883	43.3229
																437.827	196.503
																638.459	282.156
																381.528	258.422
																566.821	285.277
																653.98	277.675
																522.441	163.395
																526.214	233.556
																520.647	280.367
																477.33	173.762
																564.522	183.142
																368.763	152.162
																432.441	292.351
																420.611	211.072
																421.396	284.032
																450.944	260.982
																401.51	269.02
																469.045	282.718
																482.994	257.342
																563.463	213.901
																304.654	281.136
																596.474	250.395
																515.814	278.636
																456.301	233.252
																380.421	254.24
																587.465	236.817
																298.5	162.321
																399.865	162.769
																571.689	213.048
																419.626	205.988
																503.316	237.713
																431.772	268.683
																553.847	216.61
																465.333	141.443
																321.92	302.62
																209.18	178.916
																240.324	192.952
																375.149	280.425
																449.142	289.354
																402.013	108.811
																409.732	220.992
																569.55	266.543
																528.73	183.592
																437.351	177.119
																477.062	289.487
																489.243	192.336
																443.553	225.768
																389.869	307.015
																287.336	267.772
																476.998	277.23
																581.337	196.723
																448.051	239.031
																524.184	222.48
																508.548	190.465
																415.444	223.688
																533.216	156.817
																464.155	272.751
																478.503	162.155
																482.273	278.992
																519.828	166.699
																573.073	232.991
																394.998	220.421
																619.129	167.829
																307.886	273.478
																477.338	154.737
																360.044	222.274
																438.305	259.951
																426.175	211.457
																465.689	167.553
																519.634	325.905
																428.142	173.44
																355.645	258.019
																525.539	250.51
																444.139	142.434
																388.445	255.598
																432.724	219.997
																348.389	288.102
																472.319	307.86
																612.026	211.569
																425.125	306.169
																345.064	284.473
																427.76	265.939
																484.608	237.972
																435.829	273.339
																384.061	277.802
																395.814	225.656
																315.743	312.089
																404.895	254.187
																411.864	302.245
																402.848	259.843
																485.48	296.066
																460.238	75.4135
																377.899	77.0747
																325.525	220.108
																474.869	125.916
																590.682	287.943
																339.186	262.38
																627.885	219.883
																385.741	304.696
																391.82	214.515
																596.974	265.643
																201.324	92.4241
																409.77	381.581
																337.953	286.88
																502.927	279.313
																413.189	270.421
																273.652	241.318
																338.214	240.16
																323.974	212.838
																514.819	215.944
																480.757	127.11
																604.007	207.779
																519.388	74.3668
																347.505	246.867
																324.264	243.224
																381.258	171.821
																368.785	149.992
																527.099	252.001
																560.614	155.681
																459.652	179.058
																496.437	238.693
																451.87	266.395
																404.657	274.915
																476.902	107.766
																622.769	207.655
																574.249	261.438
																547.524	287.642
																493.699	204.515
																465.905	262.954
																484.33	273.434
																419.759	263.405
																543.039	64.5617
																579.023	220.738
																426.242	288.76
																498.208	175.63
																391.449	97.8453
																540.356	245.384
																471.34	242.336
																609.076	180.098
																479.099	203.805
																466.576	173.987
																370.435	200.919
																433.568	269.883
																645.68	157.443
																422.015	144.453
																319.23	200.675
																596.394	244.047
																472.096	200.365
																445.964	231.248
																435.867	191.576
																691.633	202.477
																560.099	133.096
																527.58	197.813
																417.92	188.714
																401.07	226.516
																502.303	205.546
																507.934	170.545
																413.889	238.413
																355.408	243.532
																357.183	241.768
																310.861	252.024
																471.921	272.595
																440.588	155.86
																173.256	288.661
																665.755	235.68
																398.331	287.285
																432.464	229.321
																454.739	171.124
																481.008	314.654
																264.98	74.271
																451.6	245.672
																506.354	198.711
																565.761	136.748
																399.899	95.7034
																344.78	206.506
																331.428	210.126
																719.138	202.976
																455.212	242.773
																426.35	195.011
																437.472	226.913
																553.907	140.716
																420.933	274.958
																454.243	270.968
																438.997	251.055
																452.708	255.086
																412.595	141.181
																334.372	280.187
																475.248	83.151
																502.879	224.474
																716.718	214.035
																406.231	320.006
																657.936	279.235
																468.312	264.682
																575.559	114.767
																476.552	298.991
																572.96	70.3175
																421.008	198.425
																420.777	214.73
																502.879	219.915
																489.909	198.661
																356.785	337.061
																280.662	245.698
																417.987	316.767
																535.047	341.565
																561.139	228.462
																386.805	161.766
																479.069	133.159
																640.473	279.275
																550.059	188.68
																381.855	203.342
																401.281	198.024
																640.434	169.387
																424.877	181.229
																454.032	240.16
																547.207	189.308
																534.238	251.576
																370.506	285.085
																503.914	198.152
																373.525	190.327
																421.821	178.496
																589.936	185.125
																543.36	148.588
																646.486	295.117
																391.835	93.1954
																453.57	222.358
																496.855	227.892
																381.966	270.256
																213.658	203.505
																630.812	298.351
																346.167	315.462
																417.496	224.774
																557.524	286.499
																300.992	168.423
																384.011	272.669
																436.825	237.927
																496.49	237.114
																527.544	281.594
																436.421	234.285
																557.477	96.7275
																526.113	126.308
																532.413	285.208
																437.051	282.703
																517.654	129.035
																247.18	149.127
																290.181	240.876
																412.558	223.075
																440.192	280.937
																580.085	193.966
																350.023	246.447
																695.514	96.4749
																425.453	253.69
																295.753	95.9341
																607.47	172.914
																207.597	271.372
																432.826	193.973
																356.8	215.817
																355.047	198.522
																322.167	233.854
																499.327	256.397
																391.241	300.668
																203.416	265.327
																500.979	271.834
																351.963	191.854
																437.262	262.245
																452.718	245.447
																424.771	227.361
																325.759	291.799
																534.947	194.081
																396.197	235.694
																560.673	276.277
																465.09	240.196
																385.864	233.8
																447.691	213.099
																565.778	140.797
																429.208	253.362
																425.488	264.624
																147.739	270.26
																264.796	152.226
																338.536	273.161
																542.161	197.724
																408.296	50.3577
																539.383	92.7725
																424.21	220.119
																406.327	154.738
																501.768	168.55
																480.419	172.419
																564.528	236.947
																128.629	132.091
																560.597	212.444
																391.475	265.594
																619.527	229.359
																466.797	181.03
																332.749	179.78
																394.807	208.811
																523.404	329.6
																504.79	237.087
																360.19	227.471
																502.295	139.824
																529.654	234.511
																536.504	90.7517
																182.262	233.599
																461.187	201.999
																509.172	203.289
																362.555	225.566
																390.973	147.299
																597.333	204.493
																421.595	235.422
																408.853	280.161
																396.264	210.887
																148.919	257.269
																442.016	229.803
																414.96	119.484
																664.193	104.224
																307.847	263
																490.643	177.358
																520.484	278.483
																447.449	257.716
																630.77	238.051
																583.624	261.432
																650.031	61.5819
																325.093	213.674
																647.92	226.717
																602.701	238.698
																641.302	185.018
																389.955	258.551
																402.133	286.919
																557.122	228.281
																515.53	205.779
																629.62	290.06
																368.333	256.81
																457.306	226.53
																446.608	209.978
																451.666	259.188
																594.651	180.606
																397.512	177.293
																430.819	257.137
																415.182	211.119
																390.454	195.746
																363.012	196.534
																456.722	170.499
																447.387	172.18
																521.354	190.072
																630.299	217.164
																330.323	97.6141
																588.301	201.402
																394.605	269.902
																443.151	80.9832
																303.783	218.818
																304.684	209.518
																249.197	289.426
																416.96	277.387
																392.841	223.414
																478.274	208.307
																323.618	232.131
																645.279	249.899
																392.688	225.476
																461.926	252.886
																417.289	132.804
																250.123	161.875
																431.209	201.212
																502.728	217.809
																482.518	241.092
																375.496	210.03
																471.263	260.481
																589.33	300.52
																468.868	193.645
																412.243	203.941
																560.792	282.087
																489.425	233.379
																528.526	208.797
																475.185	237.316
																400.457	240.026
																361.761	207.159
																420.733	219.406
																457.933	132.346
																487.6	203.302
																369.263	232.242
																405.325	106.698
																244.993	219.327
																441.058	119.615
																543.16	257.721
																240.384	262.38
																527.653	247.833
																619.631	276.766
																379.401	258.313
																457.572	99.577
																402.308	247.118
																328.457	102.192
																140.202	184.457
																593.687	259.162
																443.232	214.731
																430.842	158.921
																557.758	159.499
																480.713	275.436
																522.282	218.886
																366.673	206.143
																389.129	319.459
																456.941	242.958
																562.999	174.479
																512.228	243.303
																505.286	152.453
																426.894	177.531
																441.178	258.498
																446.771	176.976
																497.463	248.642
																574.232	186.957
																480.546	326.155
																427.078	193.195
																512.507	260.537
																453.945	88.8559
																403.743	217.498
																566.884	275.366
																566.069	274.683
																438.505	172.095
																532.45	215.614
																275.314	156.632
																477.054	224.138
																494.439	181.882
																344.469	216.406
																481.51	259.162
																451.607	275.938
																397.42	172.627
																622.868	166.665
																395.287	207.019
																387.976	276.434
																420.168	212.41
																469.785	256.835
																397.821	225.397
																419.782	215.27
																400.726	275.989
																372.93	146.044
																411.672	323.255
																431.476	121.866
																384.419	244.023
																360.353	227.921
																548.003	202.41
																338.844	259.477
																356.878	139.412
																32.5825	258.501
																233.674	200.338
																471.447	226.006
																428.525	128.428
																382.16	139.39
																410.265	245.035
																591.122	158.213
																323.726	143.778
																455.835	245.067
																401.182	226.749
																639.553	188.811
																426.291	175.766
																415.451	181.161
																289.571	202.703
																426.756	227.395
																439.838	144.808
																457.976	260.491
																470.178	261.068
																431.194	159.755
																396.521	239.688
																348.223	92.944
																469.29	162.098
																448.353	245.019
																519.135	227.966
																575.069	72.4748
																371.655	129.724
																513.785	241.968
																375.365	257.933
																392.541	240.37
																586.211	199.423
																395.778	248.24
																508.028	196.798
																111.45	160.121
																236.731	131.489
																397.128	164.723
																426.987	245.341
																223.19	253.107
																335.384	302.99
																445.23	136.378
																423.039	254.514
																503.514	210.04
																639.361	258.692
																337.426	185.955
																509.521	176.374
																506.178	301.719
																676.545	187.57
																409.407	288.47
																304.679	226.963
																470.44	223.074
																493.551	305.002
																580.657	205.025
																548.666	229.992
																534.695	167.808
																393.554	193.615
																563.264	221.855
																610.303	209.852
																454.603	156.554
																366.106	283.385
																484.393	138.974
																496.552	208.631
																393.69	171.767
																411.346	247.452
																576.899	232.017
																349.688	188.607
																420.129	229.92
																437.321	244.587
																478.34	242.983
																113.36	214.115
																340.847	178.07
																579.617	283.812
																413.454	216.392
																308.861	243.746
																418.577	238.392
																654.078	284.042
																446.849	189.347
																426.292	281.586
																346.659	162.911
																503.878	109.259
																388.288	242.182
																211.721	153.732
																335.565	276.108
																418.597	223.739
																511.622	163.225
																442.725	244.449
																631.367	151.033
																208.743	241.137
																472.507	164.078
																424.941	131.186
																494.173	188.311
																414.287	89.2624
																459.534	80.597
																287.325	91.2413
																392.443	239.248
																350.286	165.825
																406.739	196.91
																305.481	197.841
																578.973	285.239
																460.784	303.797
																381.527	259.461
																501.721	143.737
																315.102	129.898
																360.879	104.29
																457.04	261.418
																423.777	203.253
																512.814	240.537
																456.871	254.602
																406.852	288.37
																318.302	235.477
																507.857	114.786
																402.524	271.059
																543.346	109.854
																512.886	193.961
																494.193	262.584
																506.704	256.525
																448.105	161.744
																489.301	172.892
																525.04	126.858
																545.416	235.684
																552.887	273.275
																515.723	117.384
																557.605	232.38
																547.638	230.714
																578.259	178.007
																535.673	202.926
																486.646	220.76
																518.738	165.833
																573.513	166.112
																437.454	192.755
																531.238	179.291
																484.796	159.819
																516.435	208.782
																560.717	157.287
																556.11	237.775
																546.37	226.563
																559.224	150.752
																496.606	112.878
																475.674	90.5066
																567.072	100.396
																440.469	235.242
																414.981	269.894
																511.468	272.02
																510.771	160.262
																525.48	242.699
																527.828	186.834
																566.769	216.705
																396.306	284.151
																422.324	108.221
																514.117	194.821
																455.995	196.92
																497.018	202.57
																467.95	262.981
																516.304	57.2679
																486.286	207.395
																528.213	275.992
																520.085	273.907
																512.343	214.101
																526.624	63.6103
																446.284	208.7
																475.1	195.34
																471.057	153.267
																533.201	224.946
																591.425	196.289
																423.003	240.205
																533.247	254.039
																431.459	226.562
																488.898	212.954
																525.392	234.377
																525.934	169.755
																547.619	132.971
																490.084	217.743
																525.808	263.452
																513.067	96.5261
																494.788	266.663
																521.373	160.419
																432.13	136.619
																461.071	235.397
																549.753	234.846
																447.847	215.605
																556.629	256.659
																476.308	284.377
																556.818	219.143
																504.525	207.511
																558.926	184.582
																423.13	218.048
																512.765	255.013
																459.968	138.677
																521.002	234.633
																492.255	252.015
																469.33	112.84
																587.911	272.627
																430.217	200.016
																364.271	217.427
																465.077	150.197
																500.901	173.573
																483.292	246.622
																530.288	127.565
																537.15	228.663
																496.857	199.272
																555.112	226.406
																516.404	247.193
																488.688	180.195
																491.774	261.194
																497.151	277.814
																484.938	158.832
																443.669	311.404
																560.913	222.684
																497.619	227.983
																520.847	133.799
																547.238	182.174
																528.655	189.98
																479.876	209.906
																544.519	126.337
																505.261	173.756
																499.042	107.977
																537.256	235.004
																529.329	181.033
																561.921	187.462
																461.642	56.5448
																470.964	263.29
																516.195	287.871
																490.424	255.466
																543.856	193.749
																474.908	106.233
																507.252	306.135
																561.937	222.855
																511.478	203.452
																521.221	226.321
																496.882	223.662
																473.962	211.317
																507.351	172.022
																525.513	143.628
																514.056	179.597
																491.184	240.345
																516.395	181.338
																516.566	215.546
																566.004	248.916
																532.848	225.186
																594.037	247.932
																493.05	280.137
																505.083	223.472
																512.06	217.072
																452.887	288.247
																576.989	90.2839
																493.04	205.444
																439.441	174.23
																421.783	154.325
																432.717	194.245
																509.163	232.805
																498.107	195.371
																521.327	119.998
																433.456	132.351
																514.671	251.491
																500.048	97.7023
																527.062	181.153
																483.765	216.18
																538.239	188.675
																529.847	149.477
																525.831	244.71
																504.824	227.261
																533.471	255.24
																556.727	214.845
																449.317	251.233
																511.561	252.663
																519.01	252.053
																504.976	229.585
																456.047	215.127
																517.772	172.939
																533.173	189.829
																502.295	141.617
																538.973	220.288
																501.89	277.952
																492.538	303.611
																562.321	246.618
																494.332	221.443
																578.807	189.534
																578.767	125.245
																537.286	290.432
																508.192	158.262
																536.434	180.649
																530.322	201.239
																533.706	145.939
																468.118	168.745
																538.396	287.61
																415.828	176.935
																490.198	310.201
																565.03	136.07
																549.202	222.553
																515.683	122.442
																545.632	157.083
																595.736	202.452
																552.35	240.348
																530.632	214.114
																424.327	259.902
																527.842	218.958
																469.819	269.682
																493.32	124.763
																476.723	280.642
																484.098	183.287
																541.399	251.061
																545.452	168.668
																526.007	195.265
																435.059	232.475
																540.945	224.313
																451.619	209.042
																564.148	227.272
																528.472	38.9363
																555.884	195.244
																494.334	225.727
																523.572	283.404
																392.289	146.563
																535.873	206.629
																514.957	313.126
																481.83	180.371
																566.11	190.403
																418.838	278.315
																526.621	273.948
																514.944	191.449
																453.163	62.7217
																500.542	194.948
																575.412	176.417
																533.021	245.915
																514.566	122.115
																545.886	203.152
																495.864	269.251
																519.186	124.478
																419.602	150.93
																518.406	265.691
																580.795	207.122
																550.774	231.246
																489.041	205.71
																564.056	251.26
																601.769	115.987
																531.895	249.884
																572.84	192.15
																482.664	175.2
																488.534	255.951
																450.389	285.759
																539.438	260.993
																418.519	276.413
																524.953	195.235
																461.857	158.595
																447.591	195.16
																555.054	234.687
																549.556	218.096
																524.204	146.434
																541.805	259.6
																502.371	102.149
																487.643	108.369
																529.218	252.31
																487.276	151.336
																479.819	122.359
																400.698	177.504
																505.461	147.775
																532.354	123.635
																489.208	123.373
																453.877	201.85
																535.243	129.348
																540.962	240.986
																528.866	269.244
																550.027	138.39
																503.942	96.3146
																551.335	213.699
																437.326	255.78
																595.555	198.216
																478.801	128.868
																569.002	98.2408
																562.516	162.009
																444.944	236.865
																416.238	299.237
																498.055	203.906
																495.383	124.204
																534.251	198.22
																514.072	200.5
																552.603	160.468
																465.027	218.165
																520.61	134.304
																484.489	166.083
																485.54	260.394
																481.294	299.704
																504.915	202.83
																502.616	248.734
																546.902	178.206
																493.942	263.879
																434.26	167.291
																499.003	186.563
																502.074	312.139
																365.336	184.98
																427.828	234.271
																554.56	165.564
																514.488	227.664
																536.023	183.292
																509.791	237.795
																507.426	147.509
																517.793	242.154
																498.668	195.519
																515.804	247.855
																523.318	205.303
																496.751	282.501
																478.861	189.572
																520.267	157.617
																461.712	172.231
																491.953	151.475
																493.793	99.1582
																425.777	240.785
																495.01	261.537
																550.782	168.547
																544.78	138.46
																524.542	251.999
																398.764	200.522
																515.658	215.493
																557.464	148.634
																541.575	201.707
																512.219	194.8
																479.393	118.549
																518.004	59.7738
																501.96	310.195
																418.692	257.147
																541.766	244.446
																556.078	240.343
																438.564	225.475
																564.456	218.744
																541.991	176.517
																495.149	202.663
																521.197	181.897
																558.663	222.992
																544.358	226.021
																476.557	171.364
																542.019	263.37
																570.484	237.191
																493.025	114.997
																480.949	118.203
																496.644	156.313
																494.064	290.187
																517.421	220.827
																508.457	169.225
																531.167	212.174
																550.697	185.343
																528.916	243.205
																527.206	256.345
																423.113	217.263
																449.458	216.144
																537.269	104.115
																548.386	227.685
																559.426	172.898
																558.814	88.868
																475.928	160.227
																540.37	213.554
																452.34	305.094
																540.727	170.886
																514.458	211.906
																517.366	220.867
																596.186	188.243
																563.813	347.129
																551.666	172.071
																490.951	125.171
																515.23	230.063
																469.03	247.716
																566.459	157.708
																519.498	136.816
																556.994	141.35
																487.12	223.564
																477.191	187.497
																486.496	224.638
																575.432	245.622
																496.694	219.88
																523.396	250.676
																479.366	146.72
																397.011	210.487
																447.175	174.896
																467.918	253.671
																512.715	209.905
																516.163	162.231
																498.326	210.679
																505.766	110.239
																452.589	192.838
																497.306	188.201
																518.131	194.771
																496.481	237.999
																491.362	250.517
																532.535	115.813
																512.66	264.747
																517.016	182.6
																474.314	227.294
																499.626	181.404
																546.378	168.707
																480.568	196.517
																513.767	242.254
																537.106	205.602
																502.814	254.564
																515.315	186.444
																481.419	200.826
																551.441	288.519
																469.208	229.127
																499.012	227.949
																552.868	231.662
																490.213	209.782
																545.399	295.403
																491.893	208.133
																369.153	122.716
																501.009	199.768
																529.206	142.601
																589.39	256.064
																449.842	185.082
																533.232	149.622
																578.279	256.331
																544.267	238.239
																533.983	166.312
																628.327	82.2363
																551.63	122.803
																466.235	282.983
																527.648	252.968
																492.196	264.867
																482.707	213.827
																571.736	210.633
																536.689	184.364
																533.209	303.119
																542.63	151.467
																491.398	202.539
																521.896	279.496
																530.267	184.466
																529.536	138.01
																440.447	136.228
																507.638	252.895
																529.666	238.243
																455.212	211.08
																517.813	241.744
																507.602	166.273
																525.236	168.036
																522.094	104.724
																475.65	271.4
																492.583	83.257
																556.1	176.056
																481.097	152.692
																543.801	196.874
																534.494	268.085
																571.653	195.144
																506.354	264.834
																522.596	131.883
																537.041	235.17
																451.477	124.285
																458.733	172.713
																480.324	356.214
																425.346	116.952
																438.775	224.162
																555.661	99.2254
																435.049	196.814
																506.629	196.09
																503.554	225.298
																491.089	218.798
																508.669	245.495
																444.736	148.789
																515.856	237.606
																476.813	221.334
																473.944	286.056
																522.434	116.288
																488.158	285.54
																637.034	231.905
																473.428	189.982
																469.542	184.787
																559.902	148.594
																367.385	224.648
																502.576	148.535
																485.428	256.703
																488.716	24.8134
																407.383	180.195
																470.793	153.919
																534.276	112.239
																526.452	157.585
																504.463	225.73
																609.973	240.015
																451.583	104.466
																503.794	29.4351
																523.8	222.788
																293.811	242.861
																443.5	91.5688
																505.83	216.693
																517.694	279.799
																517.799	237.186
																444.534	158.021
																516.754	268.675
																539.559	368.63
																417.749	179.793
																531.053	224.029
																380.886	273.933
																476.834	104.977
																650.881	231.336
																545.232	275.138
																408.176	268.21
																534.396	148.66
																513.2	100.333
																569.874	154.355
																567.689	137.81
																468.893	222.329
																527.961	129.311
																556.177	217.077
																468.433	33.0152
																637.015	180.222
																529.197	150.463
																421.84	125.773
																473.361	119.234
																543.159	108.799
																520.527	254.486
																517.636	136.468
																442.461	80.4143
																540.8	259.432
																493.197	170.016
																449.827	146.24
																513.216	237.447
																518.753	205.826
																555.756	269.826
																561.406	263.101
																471.92	117.15
																589.159	202.096
																501.799	131.886
																405.041	253.963
																480.874	304.532
																479.983	178.972
																535.524	169.755
																449.85	156.91
																545.751	288.977
																477.56	201.135
																306.391	102.132
																509.249	276.939
																484.551	223.198
																474.058	127.977
																530.495	142.723
																556.224	253.962
																517.292	198.522
																473.438	216.401
																431.054	111.696
																574.744	269.804
																516.54	237.261
																610.479	206.978
																444.748	185.534
																411.604	223.945
																509.024	90.0182
																525.975	118.913
																488.95	230.564
																441.349	74.5557
																509.452	264.426
																435.468	132.632
																477.894	200.907
																447.586	129.422
																462.864	265.514
																518.285	232.817
																527.841	122.504
																557.816	93.0852
																515.375	227.224
																532.832	211.511
																538.256	175.119
																520.913	204.717
																524.187	145.154
																501.884	238.32
																409.967	260.094
																381.281	195.396
																471.097	235.207
																475.801	178.753
																506.54	238.21
																523.661	173.224
																474.103	189.207
																521.218	258.826
																537.872	271.019
																504.897	287.28
																534.834	284.626
																284.751	154.467
																574.567	258.951
																497.894	277.444
																456.364	208.18
																536.905	203.563
																484.835	310.661
																468.567	301.47
																132.61	144.016
																496.709	287.674
																399.812	191.745
																536.91	224.669
																475.602	225.941
																478.249	274.495
																462.212	341.196
																529.277	204.218
																539.072	319.587
																589.693	298.238
																391.287	290.388
																477.646	333.749
																493.738	260.586
																458.698	237.372
																493.338	199.798
																505.761	296.012
																560.106	320.624
																463.815	133.78
																520.153	308.88
																443.036	207.183
																547.988	304.429
																522.233	298.674
																489.538	288.678
																524.911	288.09
																570.965	284.849
																507.67	139.683
																475.422	270.967
																478.291	138.927
																503.033	146.121
																450.79	272.348
																508.368	351.974
																445.581	304.882
																495.506	247.358
																543.404	159.645
																554.796	274.061
																444.473	342.696
																432.435	317.468
																414.998	326.683
																506.219	113.674
																540.138	220.38
																503.69	255.275
																424.349	300.104
																379.494	257.881
																402.493	196.614
																416.089	286.362
																389.341	166.595
																493.065	244.332
																417.989	261.865
																538.087	287.947
																443.328	191.22
																481.847	246.555
																501.988	311.227
																424.342	244.584
																501.627	265.618
																459.673	261.2
																405.592	260.944
																464.431	243.457
																582.442	288.089
																518.787	242.422
																522.38	117.247
																430.568	254.807
																494.588	220.539
																465.186	346.799
																403.548	259.611
																557.278	227.779
																519.68	152.869
																535.85	293.094
																493.701	269.982
																454.077	259.445
																374.845	311.153
																559.341	236.248
																554.404	255.394
																539.837	330.062
																490.129	158.525
																505.843	250.843
																497.813	219.938
																482.537	196.945
																483.126	241.101
																505.343	274.008
																442.019	279.081
																506.938	266.755
																483.894	99.4521
																315.219	209.801
																510.552	281.904
																578.784	307.886
																560.026	269.588
																483.37	285.909
																515.367	334.157
																465.601	258.762
																484.532	355.186
																477.601	196.923
																521.568	228.279
																542.88	209.676
																499.849	279.002
																470.235	265.416
																511.47	322.239
																476.258	292.295
																555.475	181.284
																571.721	187.183
																587.225	235.327
																459.356	254.133
																519.579	173.795
																576.789	175.271
																528.53	158.057
																528.744	192.483
																512.954	214.858
																469.52	230.954
																515.894	246.53
																528.684	96.2223
																528.796	279.901
																431.53	208.294
																484.475	207.134
																550.837	223.033
																367.931	278.924
																454.282	245.26
																510.462	101.343
																459.509	318.895
																423.26	145.812
																488.342	238.332
																512.764	310.917
																570.567	295.648
																520.896	290.091
																495.38	188.33
																385.6	307.668
																441.718	332.632
																538.947	237.46
																519.758	96.1648
																470.295	334.025
																497.651	261.699
																348.991	240.987
																261.263	201.719
																554.611	122.701
																505.051	295.209
																524.631	270.15
																531.847	268.604
																480.736	164.608
																547.68	183.704
																528.164	233.325
																415.62	329.93
																518.255	332.707
																498.742	271.229
																562.435	312.138
																431.369	268.303
																491.585	134.489
																480.83	224.697
																472.614	294.575
																491.047	250.927
																477.761	247.123
																470.602	225.377
																538.414	277.002
																500.781	245.812
																526.849	269.58
																428.604	231.869
																397.201	106.164
																589.36	250.837
																506.737	245.302
																494.826	227.716
																520.911	226.886
																532.383	229.802
																419.838	275.461
																407.727	262.166
																484.125	258.551
																570.224	246.695
																504.32	273.972
																497.247	341.823
																466.631	260.02
																538.598	289.869
																554.943	310.262
																552.802	211.077
																509.669	308.965
																575.7	254.583
																513.65	297.53
																384	189.447
																433.323	243.078
																521.918	110.551
																513.26	197.984
																383.502	204.798
																457.045	224.716
																474.312	105.116
																503.89	287.632
																495.359	287.474
																467.718	196.328
																564.077	298.569
																543.488	243.289
																429.729	251.069
																506.127	298.26
																498.976	249.418
																597.057	293.563
																446.059	315.121
																490.391	311.624
																564.334	246.778
																508.527	319.082
																515.043	319.332
																551.859	283.478
																544.448	328.037
																526.346	258.388
																498.999	285.083
																478.682	162.767
																492.686	166.598
																440.93	289.541
																524.571	233.831
																522.74	180.701
																505.675	212.83
																472.1	255.002
																559.499	279.527
																416.085	246.33
																519.533	223.95
																569.862	272.763
																428.983	283.525
																559.055	128.885
																386.102	350.852
																534.803	187.563
																527.326	270.168
																561.991	159.798
																511.685	324.933
																483.31	169.799
																572.647	124.747
																502.871	285.392
																450.327	168.986
																490.723	262.18
																482.008	239.93
																567.704	242.952
																547.033	160.517
																422.535	167.41
																420.162	187.341
																556.397	224.697
																583.065	232.904
																489.103	250.608
																437.599	278.774
																527.668	250.728
																504.259	305.461
																464.42	211.893
																483.947	281.402
																564.885	287.34
																477.999	287.019
																500.405	285.386
																393.979	251.426
																520.504	293.212
																492.746	208.048
																527.464	275.486
																446.149	335.076
																477.618	256.263
																583.898	270.407
																521.12	254.542
																529.493	266.388
																459.216	205.675
																487.449	265.336
																457.929	182.175
																429.765	160.956
																516.714	263.916
																459.741	298.765
																563.821	172.152
																471.142	178.583
																460.562	252.043
																480.008	199.88
																559.296	227.453
																466.392	121.187
																524.74	264.65
																491.109	296.894
																611.138	322.794
																512.113	222.116
																535.876	272.184
																558.509	164.371
																625.257	253.214
																486.766	157.518
																541.412	234.925
																384.856	233.361
																492.515	188.562
																420.762	241.243
																472.69	277.775
																500.304	100.165
																501.783	172.771
																482.457	284.134
																516.704	214.562
																489.816	325.857
																467.576	117.823
																509.112	278.283
																523.727	216.72
																518.306	258.276
																408.065	238.308
																403.366	285.157
																477.501	240.445
																564.018	199.254
																549.791	295.417
																482.953	300.661
																487.886	163.714
																589.87	188.551
																492.933	232.52
																428.102	230.133
																512.077	168.303
																517.417	318.332
																457.831	191.31
																482.658	232.164
																524.634	171.066
																399.761	293.471
																488.553	261.58
																383.298	241.223
																465.001	265.997
																497.686	244.282
																578.6	234.403
																415.821	226.606
																498.011	177.291
																396.412	279.705
																522.94	295.021
																471.857	273.205
																548.744	280.204
																502.284	310.748
																456.56	222.722
																544.513	255.362
[truncated: 3,453 more rows]

## Sheet: Figure 6
FIGURE 6
	Figure 6C				Figure 6E			Figure 6F
	Half-time (s)				Initial Normalized Rate (A.U.)			Initial Normalized Rate (A.U.)
	G-actin	G-actin + M15(jd)	G-actin + M15(wt)		G-actin	G-actin + M15(jd)		G-actin	G-actin + M15(wt)
	911.239	865.215	134.56		0.518148	0.140472		2.03979	2.95867
	895.266	1163.72	119.07		1.87913	0.699242		0.680622	0.537594
	1285.06	934.991	113.781		1.1417	0.377287		0.279591	0.892797
	1044	1034	112.507		1.055	0.280359
					0.406024	0.226879

## Sheet: Figure 7
FIGURE 7
	Figure 7B															Figure 7H
	Filament Density (µm-2)															Filament Density (µm-2)
	G-actin					G-actin + M15(wt)					G-actin + M15(jd)					G-actin						G-actin + M15(wt)							G-actin + M15(jd)
	Time (s)	Sample 1	Sample 2	Sample 3		Time (s)	Sample 1	Sample 2	Sample 3		Time (s)	Sample 1	Sample 2	Sample 3		Time (s)	Sample 1	Sample 2	Sample 3	Sample 4		Time (s)	Sample 1	Sample 2	Sample 3	Sample 4	Sample 5		Time (s)	Sample 1	Sample 2	Sample 3	Sample 4	Sample 5
	0					0					0					0						0							0
	30					30					30					10						10							10
	60			0.0016		60			0		60			0		20						20							20
	90	0.0008	0.002	0.0024		90		0.0032	0.002		90	0.0016	0.0012	0.0008		30						30							30
	120	0.0028	0.0024	0.0032		120	0.0028	0.0056	0.0016		120	0.0016	0.0012	0.0028		40			0.0004	0		40		0.0008		0			40		0.0044			0.0008
	150	0.0036	0.0036	0.0036		150	0.006	0.008	0.004		150	0.0028	0.0032	0.0048		50			0.0008	0.0012		50	0.0036	0.0008		0.0008	0		50	0.0036	0.004	0.0016	0.0004	0.0016
	180	0.0052	0.0052	0.0044		180	0.0084	0.0092	0.0028		180	0.004	0.0048	0.0084		60			0.0012	0.0016		60	0.0072	0.0016	0.006	0	0.0004		60	0.0044	0.0044	0.0064	0	0.0008
	210	0.0068	0.0072	0.0056		210	0.0116	0.012	0.004		210	0.0072	0.0056	0.0092		70		0.0012	0.0024	0.002		70	0.0044	0.0024	0.0104	0.0044	0.0088		70	0.0056	0.0056	0.0072	0.0008	0.0016
	240	0.0088	0.01	0.008		240	0.0144	0.0168	0.0048		240	0.0072	0.0096	0.0104		80		0.0004	0.0032	0.0032		80	0.0232	0.0088	0.0064	0.008	0.0244		80	0.006	0.0048	0.0108	0.0008	0.0028
	270	0.0096	0.0112	0.01		270	0.0176	0.0184	0.0056		270	0.0076	0.0128	0.0136		90	0.0024	0.0024	0.0036	0.0028		90	0.0368	0.0132	0.0344	0.0152	0.0464		90	0.0072	0.0068	0.0112	0.0012	0.0012
	300	0.012	0.0108	0.0116		300	0.0188	0.0208	0.0068		300	0.0092	0.014	0.0148		100	0.0016	0.0032	0.0032	0.0028		100	0.0452	0.0192	0.0372	0.0276	0.0684		100	0.008	0.0076	0.01	0.0016	0.0024
	330	0.0132	0.0156	0.0108		330	0.0212	0.0248	0.0088		330	0.0084	0.0136	0.0156		110	0.0048	0.0032	0.0036	0.0036		110	0.0608	0.0272	0.044	0.0456	0.0756		110	0.01	0.0076	0.0136	0.0032	0.0012
	360	0.0136	0.0156	0.0124		360	0.0232	0.0288	0.0096		360	0.0108	0.0176	0.018		120	0.0052	0.0036	0.004	0.0036		120	0.0716	0.0384	0.0488	0.0796	0.0908		120	0.01	0.0088	0.0128	0.0052	0.0048
	390	0.0148	0.0196	0.014		390	0.0308	0.0368	0.012		390	0.012	0.018	0.0184		130	0.0064	0.0044	0.0044	0.0052		130	0.0804	0.0464	0.0536	0.0936	0.0992		130	0.012	0.0116	0.0132	0.006	0.0052
	420	0.0168	0.022	0.0148		420	0.0352	0.0464	0.0128		420	0.0132	0.0208	0.0172		140	0.0068	0.0052	0.004	0.0052		140	0.1008	0.054	0.0596	0.106	0.1044		140	0.012	0.0104	0.0148	0.0064	0.0076
	450	0.0188	0.0232	0.0188		450	0.042	0.0572	0.0172		450	0.012	0.02	0.02		150	0.0076	0.0064	0.004	0.0068		150	0.106	0.066	0.0628	0.1144	0.1076		150	0.0132	0.0104	0.0144	0.0088	0.0072
	480	0.0188	0.0248	0.0188		480	0.0588	0.062	0.0208		480	0.012	0.0208	0.0216		160	0.0076	0.0072	0.004	0.0068		160	0.1108	0.0724	0.0676	0.1128	0.1112		160	0.0128	0.0128	0.0148	0.0092	0.0068
	510	0.0196	0.0288	0.0184		510	0.0696	0.0636	0.0252		510	0.012	0.0212	0.022		170	0.0076	0.0088	0.0048	0.0068		170	0.1196	0.0796	0.0712	0.1244	0.114		170	0.014	0.0144	0.0164	0.0096	0.0092
	540	0.0224	0.0308	0.0192		540	0.0872	0.0704	0.0276		540	0.0128	0.0228	0.0232		180	0.008	0.0088	0.0048	0.0076		180	0.122	0.0796	0.0764	0.1248	0.1084		180	0.0152	0.0164	0.0168	0.01	0.0112
	570	0.0232	0.0312	0.0212		570	0.102	0.0756	0.0336		570	0.0128	0.0228	0.0244		190	0.01	0.0092	0.0052	0.0088		190	0.1272	0.086	0.0844	0.132	0.1064		190	0.016	0.0152	0.0188	0.0116	0.0104
	600	0.0248	0.0312	0.0208		600	0.112	0.0768	0.0376		600	0.014	0.0232	0.0244		200	0.0104	0.0096	0.0064	0.0076		200	0.1288	0.0892	0.0876	0.13	0.1052		200	0.0164	0.0172	0.0176	0.0116	0.0116
	630	0.0248	0.0336	0.0216		630	0.1088	0.0772	0.0476		630	0.0144	0.026	0.0268
	660	0.0264	0.0324	0.0212		660	0.108	0.0736	0.0592		660	0.014	0.0252	0.0268
	690	0.026	0.0332	0.0228		690	0.1116	0.072	0.0656		690	0.0164	0.022	0.0284		Figure 7I
																Elongation Rate (nm·s-1)
	Figure 7D				Figure 7E				Figure 7F							G-actin	M15(wt)	M15(jd)
	Elongation Rate (nm·s-1)				Elongation Rate (nm·s-1)				Elongation Rate (nm·s-1)							13.059	3.823	8.439
																14.027	8.084	3.417
	G-actin	M15(wt)	M15(jd)		G-actin	M15(wt)	M15(jd)		G-actin	M15(wt)	M15(jd)					17.674	3.986	4.753
	17.625	7.93296	12.981		17.625	13.742	12.981		17.625	7.93296	7.006					20.571	7.579	5.436
	15.675	9.90848	12.596		15.675	15.123	12.596		15.675	9.90848	8.2609					17.6	6.555	4.996
	17.091	8.82048	14.414		17.091	17.981	14.414		17.091	8.82048	12.735					15.091	3.496	6.544
	17.072	15.0069	16.585		17.072	13.235	16.585		17.072	15.0069	10.077					16	6.212	3.299
	16.948	7.47168	16.132		16.948	15.551	16.132		16.948	7.47168	11.805					13.798	6.09	8.637
	14.905	9.1144	13.782		14.905	16.576	13.782		14.905	9.1144	9.599					20.129	7.628	6.387
	17.716	9.01664	11.636		17.716	10.785	11.636		17.716	9.01664	14.348					17.412	5.655	7.035
	14.116	8.7288	17.285		14.116	15.591	17.285		14.116	8.7288	9.536					14.133	5.306	10.639
	12.948	10.991	11.907		12.948	17.523	11.907		12.948	10.991	7.683					14.726	4.245	15.644
	17.841	8.21504	13.455		17.841	14.138	13.455		17.841	8.21504	11.122					13.001	5.512	11.306
	15.262	10.3634	16.328		15.262	16.928	16.328		15.262	10.3634	8.889					17.414	7.208	10.448
	15.883	7.66368	16		15.883	16.037	16		15.883	7.66368	11.758					18.467	7.661	9.87
	17.57	9.18384	14.919		17.57	19.158	14.919		17.57	9.18384	14.806					16.142	4.861	10.575
	20.716	7.872	17.577		20.716	15.533	17.577		20.716	7.872	8.903					19.047	4.212	16.594
	24.899	9.9248	13.424		24.899	21.74	13.424		24.899	9.9248	9.023					15.392	4.951	13.965
	19.609	10.5397	17.412		19.609	14.763	17.412		19.609	10.5397	9.2					15.32	6.117	14.598
	16.386	7.74544	13.667		16.386	22.5565	13.667		16.386	7.74544	11.1					13.912	3.764	10.282
	17.743	13.0138	19.236		17.743	14.957	19.236		17.743	13.0138	12.777					17.919	7.064	16.726
	22.66	9.30448	19.794		22.66	14.7763	19.794		22.66	9.30448	13.16					17.179	7.12	11.982
	17.417	7.49312	14.574		17.417	14.0187	14.574		17.417	7.49312	10.889					20.948	4.994	13.765
	16.206	7.84432	15.822		16.206	21.1832	15.822		16.206	7.84432	10.909					19.752	7.961	14.14
	18.042	12.9466	16.964		18.042	13.028	16.964		18.042	12.9466	9.924					17.528	7.249	13.461
	16.895	10.3467	14.094		16.895	10.5509	14.094		16.895	10.3467	10.286					19.846	6.559	11.679
	13.288	10.1947	12.281		13.288	17.6989	12.281		13.288	10.1947	13.274					16.817	8.064	12.45
	12.332	10.7424	14.642		12.332	17.2506	14.642		12.332	10.7424	14.73					19.399	5.811	7.876
	15.651	8.94736	14.126		15.651	18.7342	14.126		15.651	8.94736	9.51					15.704	9.84	12.435
	15.842	5.6648	14.783		15.842	17.8461	14.783		15.842	5.6648	9.558					24.971	9.569	13.661
	14.332	7.04	9.018		14.332	16.413	9.018		14.332	7.04	9.161					22.766	4.166	6.427
	17.136	8.49712	20.438		17.136	16.269	20.438		17.136	8.49712	8.67					20.116	4.743	8.752
	14.058	12.4445	13.39		14.058	11.9	13.39		14.058	12.4445	11.451					21.478	5.581	4.812
	18.79	9.03072	16.585		18.79	15.7794	16.585		18.79	9.03072	10.524					21.522	5.769	8.687
	14.578	8.12432	17.493		14.578	16.6219	17.493		14.578	8.12432	14.095					19.436	6.33	8.889
	19.384	9.77552	15.835		19.384	14.961	15.835		19.384	9.77552	6.94					23.66	5.61	9.326
	16.389	9.4968	19.613		16.389	12.6984	19.613		16.389	9.4968	7.983					22.405	7.485	4.814
	17.496	8.77424	12.673		17.496	16.1886	12.673		17.496	8.77424	12.801					15.865	5.3333	6.519
	15.916	9.77776	10.305		15.916	14.6003	10.305		15.916	9.77776	16.298					19.506	5.49	7.159
	16.594	9.17584	19		16.594	13.0395	19		16.594	9.17584	12.407					17.127	4.874	8.7
	14.5	11.9499	15.636		14.5	12.8144	15.636		14.5	11.9499	15.226							9.355
	17.034	10.8949	19.378		17.034	14.6955	19.378		17.034	10.8949	13.66							6.241
	14.1474	13.4451	23.6		14.1474	13.7169	23.6		14.1474	13.4451	15.051							6.502
	11.2974	13.742	7.006		11.2974	9.99271			11.2974									4.022
	15.5362	15.123	8.2609		15.5362	12.3318			15.5362									9.302
	13.3333	17.981	12.735		13.3333	11.8802			13.3333									5.668
	15.9435	13.235	10.077		15.9435	7.64941			15.9435									7.928
	14.8363	15.551	11.805		14.8363	21.223			14.8363
	15.74	16.576	9.599		15.74	17.7235			15.74
	14.7797	10.785	14.348		14.7797	21.8509			14.7797
	15.5294	15.591	9.536		15.5294	22.0226			15.5294
	11.821	17.523	7.683		11.821	17.3874			11.821
	17.9146	14.138	11.122		17.9146	17.4395			17.9146
	15.5362	16.928	8.889		15.5362	20.782			15.5362
	20.7408	16.037	11.758		20.7408	21.4795			20.7408
	20.1288	19.158	14.806		20.1288	21.9811			20.1288
	14.4226	15.533	8.903		14.4226	20.2103			14.4226
	15.0819	21.74	9.023		15.0819				15.0819
	14.585	14.763	9.2		14.585				14.585
	18.0062	22.5565	11.1		18.0062				18.0062
	19.0573	14.957	12.777		19.0573				19.0573
	20.4629	14.7763	13.16		20.4629				20.4629
	15.521	14.0187	10.889		15.521				15.521
	12.822	21.1832	10.909		12.822				12.822
	16.874	13.028	9.924		16.874				16.874
	12.284	10.5509	10.286		12.284				12.284
	13.051	17.6989	13.274		13.051				13.051
	15.284	17.2506	14.73		15.284				15.284
	12.649	18.7342	9.51		12.649				12.649
	15.098	17.8461	9.558		15.098				15.098
	14.005	16.413	9.161		14.005				14.005
	13.572	16.269	8.67		13.572				13.572
		11.9	11.451
		15.7794	10.524
		16.6219	14.095
		14.961	6.94
		12.6984	7.983
		16.1886	12.801
		14.6003	16.298
		13.0395	12.407
		12.8144	15.226
		14.6955	13.66
		13.7169	15.051
		9.99271
		12.3318
		11.8802
		7.64941
		21.223
		17.7235
		21.8509
		22.0226
		17.3874
		17.4395
		20.782
		21.4795
		21.9811
		20.2103

## Sheet: Supp Fig 1
SUPPLEMENTARY FIGURE 1
	Supplementary Figure 1D					Supplementary Figure 1E					Supplementary Figure 1F					Supplementary Figure 1G					Supplementary Figure 1H
	ABR Thresholds (dB SPL)					ABR Thresholds (dB SPL)					ABR Thresholds (dB SPL)					ABR Thresholds (dB SPL)					DPOAE Level (dB SPL)
	(+/+)					(+/+)					(+/+)					(+/+)
	8kHz	16 kHz	32 kHz	Click		8kHz	16 kHz	32 kHz	Click		8kHz	16 kHz	32 kHz	Click		8kHz	16 kHz	32 kHz	Click			(+/+)				(+/jd)				(jd/jd)				noise floor
	25	20	20	30		20	20	20	25		25	25	30	30		20	15	20	20		Freq (Hz)	Mean	SD	n
	25	25	35	20		20	30	25	25		30	20	30	20		25	35	25	25		6000	-7.4569	7.01694	9		-6.6346	10.9078	14		-17.6481	2.51051	10		-29.306	6.02279	33
	40	20	40	30		35	15	20	20		20	20	25	20		25	15	20	25		8000	3.89367	7.55734	9		2.46286	13.0586	14		-13.6117	2.11336	10		-27.1615	6.29205	33
	40	45	45	35		40	35	40	35		30	25	20	25		30	25	25	20		10000	7.84056	5.60298	9		3.23271	11.2518	14		-16.4178	6.72263	10		-24.8604	6.11185	33
	30	25	35	25		30	20	25	20		25	25	35	25		30	25	40	20		12000	4.517	5.79132	9		3.32979	9.54191	14		-17.0494	5.22689	10		-19.7173	7.71061	33
	25	20	20	15		30	20	30	25		30	20	30	20		25	20	30	20		14000	3.65322	5.89297	9		5.57743	7.97087	14		-15.7295	5.31943	10		-15.7281	7.12869	33
	25	25	30	30		25	15	20	20		25	20	35	25		35	15	25	25		16000	14.3689	4.96811	9		13.6351	6.09466	14		-3.2675	10.0985	10		-5.23665	8.09223	33
	30	20	25	25		25	25	25	15		20	15	20	20		30	20	20	20		18000	6.43489	8.57806	9		4.33579	9.29122	14		-8.2306	8.12715	10		-12.0633	6.6402	33
	35	30	25	20		25	20	25	20		25	25	25	20		30	15	25	25		20000	2.46311	9.78996	9		0.90279	9.89142	14		-15.183	7.14006	10		-14.4353	7.2145	33
	25	30	30	30		25	20	25	20		35	20	30	15		30	15	35	15		22000	-8.5538	8.53878	9		-5.3358	6.88798	14		-18.5877	4.92477	10		-17.3963	6.56065	33
																					24000	-1.8176	9.33067	9		-0.1978	8.11398	14		-12.8533	6.27605	10		-15.2357	6.89861	33
																					26000	6.65722	9.5137	9		2.55293	7.93557	14		0.2132	8.1866	10		-3.85148	12.2985	33
	(+/jd)					(+/jd)					(+/jd)					(+/jd)					28000	-2.825	9.93103	9		-1.7074	4.98055	14		-9.0682	2.89487	10		-14.5495	7.52084	33
	8kHz	16 kHz	32 kHz	Click		8kHz	16 kHz	32 kHz	Click		8kHz	16 kHz	32 kHz	Click		8kHz	16 kHz	32 kHz	Click		30000	-1.6048	8.6845	9		0.11371	9.9962	14		-16.2179	6.95303	10		-17.0154	7.17589	33
	35	25	35	25		20	25	30	20		35	20	35	25		30	20	30	20		32000	-3.2678	7.50186	9		-4.1825	6.89452	14		-17.1485	4.66368	10		-20.1202	7.30303	33
	35	25	30	25		30	20	30	30		25	30	40	25		20	15	25	15
	30	25	35	35		30	20	35	15		35	30	30	25		25	20	30	20
	35	15	25	20		20	35	30	25		25	20	35	30		25	20	25	20
	35	20	40	25		30	15	25	20		30	20	25	25		25	15	30	20
	25	20	30	25		20	20	30	25		30	20	35	25		25	15	25	20
	30	20	25	20		30	30	40	25		30	15	35	20		30	25	30	25
	40	25	30	30		25	15	30	25		30	20	25	25		35	20	30	25
	30	30	35	25		30	15	20	20		30	25	30	30		30	15	25	25
	35	20	35	20		20	20	20	20		30	20	35	25		20	25	20	25
	25	25	35	15		20	15	20	30		20	25	35	25		25	15	25	20
	30	20	20	20		20	25	25	20		25	20	25	20		25	15	25	40
	20	25	40	35		25	15	25	20		25	20	30	15		25	25	35	20
	35	25	25	20		25	25	30	20		20	25	25	20		30	15	35	15
	35	20	35	25		30	20	25	15		30	25	40	35		30	20	30	25
	(jd/jd)					(jd/jd)					(jd/jd)					(jd/jd)
	8kHz	16 kHz	32 kHz	Click		8kHz	16 kHz	32 kHz	Click		8kHz	16 kHz	32 kHz	Click		8kHz	16 kHz	32 kHz	Click
	45	75	60	40		80	80	75	75		85	75	75	85		80	95	80	80
	65	75	75	60		80	80	80	70		80	85	90	70		75	85	90	80
	70	70	65	75		90	80	80	80		80	75	85	85		80	80	95	95
	55	75	85	55		80	80	80	80		80	70	75	80		95	70	80	75
	40	45	65	40		75	70	85	70		75	85	75	80		80	80	75	80
	65	70	70	55		55	75	85	50		80	75	85	80		80	90	80	70
	60	75	80	45		60	75	75	65		75	80	75	95		75	85	85	80
	60	75	80	65		60	80	80	60		75	85	85	70		75	75	90	90
	60	75	70	50		80	80	80	75		75	75	85	85		75	95	95	85
	50	65	80	45		75	70	70	65		70	75	80	65		75	75	90	70

## Sheet: Supp Fig 2
SUPPLEMENTARY FIGURE 2
	Supplementary Figure 2B				Supplementary Figure 2D
	Height IHC row 1 (microns)				%age of OHC bundles
	(+/+)	(jd/jd)			(+/+)				(jd/jd)
	2.98885	1.59491			Intact	Abnormal	Missing		Intact	Abnormal	Missing
	2.9566	1.57548			94.41	4.9689	0.621		2.929	95.816	1.255
	2.84011	1.54156			98.36	0.9836	0.656		3.297	92.308	4.396
	2.82442	1.53173			97.82	1.5576	0.623		3.704	82.407	13.89
	2.7662	1.52529			92.93	6.3131	0.758		2.687	94.328	2.985
	2.76204	1.52184
	2.68752	1.48435
	2.68299	1.4421
	2.67278	1.43166
	2.60358	1.42637
	2.52264	1.42144
	2.51089	1.40479
	2.49836	1.4024
	2.49653	1.40122
	2.43304	1.39956
	2.42591	1.39692
	2.42535	1.39169
	2.4148	1.37143
	2.37615	1.36222
	2.36612	1.34647
	2.36558	1.34105
	2.35728	1.29467
	2.33979	1.28527
	2.32704	1.28188
	2.28733	1.27428
	2.27638	1.26553
	2.26309	1.24792
	2.20618	1.23771
	2.19619	1.19265
	2.06113	1.18742
	2.0528	1.17452
	2.02475	1.16418
	2.00743	1.1527
	2.00592	1.1063
	1.98633	1.07205
	1.97305	1.0374
	1.9507	1.01778
	1.90227	0.979952
	1.82592	0.979561
	1.8257	0.966053
	1.76857	0.942747
	1.72859	0.848145
	1.67196	0.833835
	1.59527	0.831751
	1.4806	0.812665
